# Supplementary material for: Genome-wide identification and expression profiling analysis of Wnt family genes affecting adipocyte differentiation in cattle
Source: Sci Rep. 2022 Jan 11;12:489. doi: 10.1038/s41598-021-04468-1 (PMC8752766; doi:10.1038/s41598-021-04468-1)
Supplement: Supplementary file 1 — Supplementary Information 1. [file 41598_2021_4468_MOESM1_ESM.xls]

## Sheet: Sheet1
Supplementary info File 1. Genome-wide identified Wnt family members in Bovidae.
organism	gene symbol	gene ID	transcript ID
Bos taurus	WNT5A	ENSBTAG00000020221	ENSBTAT00000026930
Bos taurus	WNT1	ENSBTAG00000015364	ENSBTAT00000020414
Bos taurus	WNT10A	ENSBTAG00000009217	ENSBTAT00000012148
Bos taurus	WNT10B	ENSBTAG00000015347	ENSBTAT00000020402
Bos taurus	WNT11	ENSBTAG00000010820	ENSBTAT00000014355
Bos taurus	WNT16	ENSBTAG00000002940	ENSBTAT00000003825
Bos taurus	WNT2	ENSBTAG00000008097	ENSBTAT00000010650
Bos taurus	WNT2B	ENSBTAG00000014291	ENSBTAT00000018985
Bos taurus	WNT3	ENSBTAG00000016012	ENSBTAT00000021312
Bos taurus	WNT3A	ENSBTAG00000039397	ENSBTAT00000056888
Bos taurus	WNT4	ENSBTAG00000051083	ENSBTAT00000085976
Bos taurus	WNT5B	ENSBTAG00000054367	ENSBTAT00000068978
Bos taurus	WNT6	ENSBTAG00000013990	ENSBTAT00000018592
Bos taurus	WNT7A	ENSBTAG00000001668	ENSBTAT00000002188
Bos taurus	WNT7B	ENSBTAG00000048365	ENSBTAT00000083229
Bos taurus	WNT8A	ENSBTAG00000005570	ENSBTAT00000035270
Bos taurus	WNT8B	ENSBTAG00000012914	ENSBTAT00000017163
Bos taurus	WNT9A	ENSBTAG00000020267	ENSBTAT00000081055
Bos taurus	WNT9B	ENSBTAG00000002664	ENSBTAT00000086580
Bos indicus	Wnt1	109558697	rna-XM_019960036
Bos indicus	Wnt10A	109570791	rna-XM_019976975
Bos indicus	Wnt10B	109559150	rna-XM_019960669
Bos indicus	Wnt11	109569843	rna-XM_019975588
Bos indicus	Wnt2	109557407	rna-XM_019958713
Bos indicus	Wnt2B	109555924	rna-XM_019956826
Bos indicus	Wnt3	109573450	rna-XM_019980672
Bos indicus	Wnt3A	109561352	rna-XM_019963736
Bos indicus	Wnt4	109576138	rna-XM_019984559
Bos indicus	Wnt5A	109576252	rna-XM_019984803
Bos indicus	Wnt5B	109559776	rna-XM_019961743
Bos indicus	Wnt6	109570782	rna-XM_019976966
Bos indicus	Wnt7A	109576501	rna-XM_019985155
Bos indicus	Wnt7B	109558644	rna-XM_019959989
Bos indicus	Wnt8A	109561268	rna-XM_019963651
Bos indicus	Wnt8B	109578990	rna-XM_019988438
Bos indicus	Wnt9A	109560806	rna-XM_019963295
Bos grunniens	WNT10A	ENSBGRG00000000672	ENSBGRT00000001209
Bos grunniens	WNT1	ENSBGRG00000001101	ENSBGRT00000002053
Bos grunniens	WNT10B	ENSBGRG00000001078	ENSBGRT00000001991
Bos grunniens	WNT11	ENSBGRG00000017533	ENSBGRT00000032267
Bos grunniens	WNT16	ENSBGRG00000026173	ENSBGRT00000048414
Bos grunniens	WNT2	ENSBGRG00000003541	ENSBGRT00000006595
Bos grunniens	WNT2B	ENSBGRG00000005038	ENSBGRT00000009307
Bos grunniens	WNT3	ENSBGRG00000021554	ENSBGRT00000039790
Bos grunniens	WNT3A	ENSBGRG00000003066	ENSBGRT00000005711
Bos grunniens	WNT4	ENSBGRG00000003297	ENSBGRT00000006136
Bos grunniens	WNT5A	ENSBGRG00000021892	ENSBGRT00000040530
Bos grunniens	WNT5B	ENSBGRG00000019557	ENSBGRT00000035948
Bos grunniens	WNT6	ENSBGRG00000000692	ENSBGRT00000001237
Bos grunniens	WNT7A	ENSBGRG00000018308	ENSBGRT00000033511
Bos grunniens	WNT7B	ENSBGRG00000001139	ENSBGRT00000002109
Bos grunniens	WNT8A	ENSBGRG00000003022	ENSBGRT00000005686
Bos grunniens	WNT8B	ENSBGRG00000024358	ENSBGRT00000044987
Bos grunniens	WNT9A	ENSBGRG00000003023	ENSBGRT00000005674
Bos grunniens	WNT9B	ENSBGRG00000021638	ENSBGRT00000039950
Bos mutus	WNT3	ENSBMUG00000001560	ENSBMUT00000002244
Bos mutus	WNT1	ENSBMUG00000023065	ENSBMUT00000035525
Bos mutus	WNT10A	ENSBMUG00000026013	ENSBMUT00000040193
Bos mutus	WNT10B	ENSBMUG00000023052	ENSBMUT00000035509
Bos mutus	WNT11	ENSBMUG00000002073	ENSBMUT00000003059
Bos mutus	WNT16	ENSBMUG00000024438	ENSBMUT00000037678
Bos mutus	WNT2	ENSBMUG00000014168	ENSBMUT00000021640
Bos mutus	WNT2B	ENSBMUG00000002152	ENSBMUT00000003183
Bos mutus	WNT3A	ENSBMUG00000013208	ENSBMUT00000020207
Bos mutus	WNT4	ENSBMUG00000015211	ENSBMUT00000023272
Bos mutus	WNT5A	ENSBMUG00000013486	ENSBMUT00000020600
Bos mutus	WNT5B	ENSBMUG00000008348	ENSBMUT00000012578
Bos mutus	WNT6	ENSBMUG00000026009	ENSBMUT00000040190
Bos mutus	WNT7A	ENSBMUG00000017015	ENSBMUT00000026061
Bos mutus	WNT8A	ENSBMUG00000025813	ENSBMUT00000039892
Bos mutus	WNT8B	ENSBMUG00000003465	ENSBMUT00000005126
Bos mutus	WNT9A	ENSBMUG00000013188	ENSBMUT00000020176
Bos mutus	WNT9B	ENSBMUG00000001601	ENSBMUT00000002347
Bos indicus hybrid	WNT1	ENSBIXG00005020242	ENSBIXT00005028076
Bos indicus hybrid	WNT10A	ENSBIXG00005022642	ENSBIXT00005032360
Bos indicus hybrid	WNT10B	ENSBIXG00005003396	ENSBIXT00005028157
Bos indicus hybrid	WNT11	ENSBIXG00005011138	ENSBIXT00005006359
Bos indicus hybrid	WNT16	ENSBIXG00005021232	ENSBIXT00005048905
Bos indicus hybrid	WNT2	ENSBIXG00005009672	ENSBIXT00005010131
Bos indicus hybrid	WNT2B	ENSBIXG00005016642	ENSBIXT00005046138
Bos indicus hybrid	WNT3	ENSBIXG00005023314	ENSBIXT00005033464
Bos indicus hybrid	WNT3A	ENSBIXG00005011222	ENSBIXT00005006119
Bos indicus hybrid	WNT4	ENSBIXG00005030836	ENSBIXT00005055349
Bos indicus hybrid	WNT5A	ENSBIXG00005029712	ENSBIXT00005015247
Bos indicus hybrid	WNT5B	ENSBIXG00005007578	ENSBIXT00005034851
Bos indicus hybrid	WNT6	ENSBIXG00005022659	ENSBIXT00005049793
Bos indicus hybrid	WNT7A	ENSBIXG00005004835	ENSBIXT00005053153
Bos indicus hybrid	WNT7B	ENSBIXG00005008635	ENSBIXT00005012608
Bos indicus hybrid	WNT8A	ENSBIXG00005011990	ENSBIXT00005004288
Bos indicus hybrid	WNT8B	ENSBIXG00005011240	ENSBIXT00005006071
Bos indicus hybrid	WNT9A	ENSBIXG00005006783	ENSBIXT00005006093
Bos indicus hybrid	WNT9B	ENSBIXG00005023347	ENSBIXT00005033511
Bos taurus hybrid	WNT1	ENSBIXG00000021833	ENSBIXT00000030672
Bos taurus hybrid	WNT10A	ENSBIXG00000019103	ENSBIXT00000046489
Bos taurus hybrid	WNT10B	ENSBIXG00000004193	ENSBIXT00000048209
Bos taurus hybrid	WNT11	ENSBIXG00000016670	ENSBIXT00000020771
Bos taurus hybrid	WNT16	ENSBIXG00000020305	ENSBIXT00000027693
Bos taurus hybrid	WNT2	ENSBIXG00000018068	ENSBIXT00000023357
Bos taurus hybrid	WNT2B	ENSBIXG00000004722	ENSBIXT00000049420
Bos taurus hybrid	WNT3	ENSBIXG00000015730	ENSBIXT00000018900
Bos taurus hybrid	WNT3A	ENSBIXG00000002053	ENSBIXT00000038315
Bos taurus hybrid	WNT4	ENSBIXG00000025629	ENSBIXT00000038163
Bos taurus hybrid	WNT5A	ENSBIXG00000030138	ENSBIXT00000053622
Bos taurus hybrid	WNT5B	ENSBIXG00000013271	ENSBIXT00000002131
Bos taurus hybrid	WNT6	ENSBIXG00000019100	ENSBIXT00000025244
Bos taurus hybrid	WNT7A	ENSBIXG00000009167	ENSBIXT00000011356
Bos taurus hybrid	WNT7B	ENSBIXG00000011436	ENSBIXT00000006267
Bos taurus hybrid	WNT8A	ENSBIXG00000026048	ENSBIXT00000051057
Bos taurus hybrid	WNT8B	ENSBIXG00000012489	ENSBIXT00000003887
Bos taurus hybrid	WNT9A	ENSBIXG00000002052	ENSBIXT00000050746
Bos taurus hybrid	WNT9B	ENSBIXG00000015733	ENSBIXT00000044523
Bison bison bison	WNT11	ENSBBBG00000000445	ENSBBBT00000032606
Bison bison bison	WNT3	ENSBBBG00000005449	ENSBBBT00000031332
Bison bison bison	WNT1	ENSBBBG00000023837	ENSBBBT00000027355
Bison bison bison	WNT10A	ENSBBBG00000009483	ENSBBBT00000015759
Bison bison bison	WNT10B	ENSBBBG00000023874	ENSBBBT00000027383
Bison bison bison	WNT16	ENSBBBG00000018861	ENSBBBT00000019596
Bison bison bison	WNT2	ENSBBBG00000024800	ENSBBBT00000028847
Bison bison bison	WNT2B	ENSBBBG00000010055	ENSBBBT00000014750
Bison bison bison	WNT3A	ENSBBBG00000016145	ENSBBBT00000001141
Bison bison bison	WNT4	ENSBBBG00000015113	ENSBBBT00000003478
Bison bison bison	WNT5A	ENSBBBG00000018461	ENSBBBT00000018887
Bison bison bison	WNT5B	ENSBBBG00000006793	ENSBBBT00000027594
Bison bison bison	WNT6	ENSBBBG00000009484	ENSBBBT00000015758
Bison bison bison	WNT7A	ENSBBBG00000010868	ENSBBBT00000013150
Bison bison bison	WNT8A	ENSBBBG00000020026	ENSBBBT00000021666
Bison bison bison	WNT8B	ENSBBBG00000021008	ENSBBBT00000023416
Bison bison bison	WNT9A	ENSBBBG00000016116	ENSBBBT00000001167
Bison bison bison	WNT9B	ENSBBBG00000020195	ENSBBBT00000021906
Bubalus bubalis	Wnt1	102403747	rna-XM_006054547
Bubalus bubalis	Wnt10A	102406713	rna-XM_006059016
Bubalus bubalis	Wnt10B	102404088	rna-XM_025284072
Bubalus bubalis	Wnt11	102409223	rna-XM_025266386
Bubalus bubalis	Wnt16	102404380	rna-XM_006049637
Bubalus bubalis	Wnt2	102392459	rna-XM_006065936
Bubalus bubalis	Wnt2B	102401777	rna-XM_006071500
Bubalus bubalis	Wnt3	102413171	rna-XM_006042301
Bubalus bubalis	Wnt3A	102410425	rna-XM_025292139
Bubalus bubalis	Wnt4	102405649	rna-XM_025278763
Bubalus bubalis	Wnt5A	102403744	rna-XM_006053924
Bubalus bubalis	Wnt5B	102414969	rna-XM_025282950
Bubalus bubalis	Wnt6	102407032	rna-XM_006059017
Bubalus bubalis	Wnt7A	102399122	rna-XM_006078873
Bubalus bubalis	Wnt7B	102401643	rna-XM_006063275
Bubalus bubalis	Wnt8A	102389510	rna-XM_006050699
Bubalus bubalis	Wnt8B	102413228	rna-XM_025274477
Bubalus bubalis	Wnt9A	102410973	rna-XM_006063238
Bubalus bubalis	Wnt9B	102413713	rna-XM_025279917
