# Supplementary material for: Genome-wide identification and expression profiling analysis of Wnt family genes affecting adipocyte differentiation in cattle
Source: Sci Rep. 2022 Jan 11;12:489. doi: 10.1038/s41598-021-04468-1 (PMC8752766; doi:10.1038/s41598-021-04468-1)
Supplement: Supplementary file 8 — Supplementary Information 8. [file 41598_2021_4468_MOESM8_ESM.xls]

## Sheet: Sheet1
Expression values (FPKM) of Wnt genes in 60 tissue types.
SRR number	Tissue Name	WNT5A	WNT1	WNT10A	WNT10B	WNT11	WNT2	WNT2B	WNT3	WNT3A	WNT4	WNT5B	WNT6	WNT7A	WNT7B	WNT8A	WNT8B	WNT9A	WNT9B	PPARG	CEBPA	CTNNB1	FZD1	FZD2	FZD3	FZD4	FZD5	FZD6	FZD7	FZD8	FZD9	FZD10
SRR1638782	salivary_gland_adult	0.13	0	0.49	0.07	0.64	0.23	0.32	0.01	0.04	0.17	0.71	0.23	0.01	0.07	0	0.11	1.13	0.01	1.19	3.13	25.99	0	0.35	0.73	0.48	2.61	4.22	0	1.73	1.86	0
SRR1639233	gall_bladder_adult	2.27	0.01	0.01	0.4	2.08	0.58	0.98	0.02	0	0.3	0.19	0.08	0	0	0	0.1	0.9	0.08	2.25	0	12.71	0	0	0.41	0.63	0.37	8.23	0	0.72	0.42	0.13
SRR3168798	liver_adult	0.055	0	0.0125	0.0025	0.105	0.5775	0.135	0	0	0.0275	0	0.01	0.01	0.0475	0	0.0575	0.0575	0.3725	0.57	0.39	9.8125	0.5425	0.035	0.8275	1.7725	8.85	1.95	0.085	0.89	0.0175	0.0375
SRR2777522	rumen_0day	1.69	0	2.87667	0.146667	3.29333	0.173333	2.22333	0.83	2.43333	2.49333	0	1.07333	6.00333	5.54333	0	0.176667	1.27333	0.1	42.53	0	26.95	5.58	0.86	1.26	1.38667	0.976667	12.19	0	1.50667	0.226667	3.41667
SRR2777527	rumen_7days	2.00333	0	2.89333	0.32	0.553333	0.133333	1.27333	2.07333	3.39333	2.87	0	2.01333	5.46667	7.92667	0	0.136667	0.68	0.146667	27.3633	0	29.3433	5.68	0.84	0.943333	1.00333	1.58667	12.85	0	3.96	0.206667	4.50333
SRR2777532	rumen_21days	2.2075	0	2.07	0.22	0.4625	0.1	1.035	0.41	3.065	1.775	0.1025	2.37	2.5125	5.24	0	0.085	0.6675	0.0375	38.475	0	30.9075	5.2375	1.8725	0.9625	0.86	1.26	11.7925	0	1.765	0.17	2.53
SRR2777536	rumen_42days	2.5	0	3.2525	0.2225	0.1625	0.085	0.725	0.15	3.39	0.515	0	1.895	2.0925	4.3175	0	0.05	0.6625	0.01	54.83	5.21	26.1575	3.6975	1.395	0.785	0.74	2.2175	12.8975	0	1.0925	0.0725	1.585
SRR3168823	duodenum_adult	0.4475	0.0675	0.0775	0.24	0.6675	0.305	2.7475	0.0175	0.01	0.8575	0.1325	0.0325	0	0.045	0.1825	0.1475	0.26	0.01	9.7	0.485	20.68	0	0.905	1.9225	0.5675	6.37	3.75	0.8625	0.61	0.19	0.13
SRR2777540	jejunum_mid_0day	0.526667	0.02	0.0166667	0.0333333	7.89	0.0966667	4.31333	0.00666667	0.00666667	0.653333	0.57	0.643333	0	0.0433333	0	0.04	0.296667	0.01	2.12333	23.6067	26.9767	27.4	0.703333	0.78	0.73	3.06333	5.44667	0	0.85	0.35	0.206667
SRR2777545	jejunum_mid_7days	0.9825	0.14	0.035	0.275	3.185	0.15	5.01	0.02	0	0.8875	0.0575	0.6325	0.02	0.05	0.0925	0.1	0.21	0.035	8.5925	4.3475	28.4775	7.92	0	0.975	1.01	4.1525	5.455	0	0	0.2025	0.2925
SRR2777550	jejunum_mid_21days	0.694	0.114	0.026	0.432	3.21	0.33	5.014	0.02	0	1.93	0.082	0.45	0	0.034	0.032	0.072	0.39	0.012	11.562	2.582	25.176	2.29	0.956	0.962	0.29	3.194	4.534	0	0.818	0.24	0.194
SRR2777556	jejunum_mid_42days	0.423333	0.0666667	0.0633333	0.35	2.51	0.21	6.11667	0.00333333	0	1.22667	0.0233333	0.676667	0.0366667	0.09	0.04	0.19	0.25	0.0133333	15.2	4.01333	23.6233	7.69667	2.23	1.27667	0.606667	7.37	4.63333	1.34667	1.35667	0.223333	0.413333
SRR2777559	jejunum_distal_0day	0.706667	0.02	0.47	0.0333333	10.74	0.0466667	4.04333	0.0266667	0	0.713333	0.44	1.18667	0.01	0.103333	0	0.13	0.233333	0.0533333	2.31333	25.1467	17.1833	0	1.46	1.31667	1.10667	2.86	3.04333	0	0.6	0.37	0.213333
SRR2777559	jejunum_distal_7days	0.95	2.0525	0.15	2.2025	4.525	0.14	4.3225	0.05	0	0.78	0.1675	1.03	0.015	0.0325	0.01	0.09	0.2625	0.04	1.5975	8.9625	22.82	7.1675	0.6275	1.2875	0.43	14.49	3.8125	0	1.0975	0.1375	0.195
SRR2777569	jejunum_distal_21days	0.692	0.356	0.308	0.24	5.156	0.262	6.38	0.034	0	1.464	0.16	0.858	0	0.042	0.036	0.058	0.36	0.02	1.028	0	18.19	6.794	0.914	1.192	0.512	7.444	2.848	0	2.692	0.172	0.206
SRR2777573	jejunum_distal_42days	0.483333	0.123333	0.353333	0.333333	4.25	0.23	4.21667	0.03	0	0.526667	0.316667	0.503333	0	0.05	0.0233333	0.146667	0.433333	0.02	2.77	0	15.08	4.33667	1.05333	1.12333	1.88667	9.81	3.36	0	0	0.11	0.246667
SRR1640178	jejunum_adult	0.34	0.09	0.18	0.24	1.15	1.36	13.38	0	0	1.91	0	0	0	0.04	0	0	0.35	0.04	2.25	0	9.6	0	0.1	1.49	2.4	8.69	2.45	0	1.43	0.19	0.02
SRR2777576	ileum_0days	0.686667	0	0.54	0.203333	3.92667	0.15	3.96667	0.0666667	0	0.26	0	1.83667	0	0.14	0	0.14	0.43	0.0266667	11.99	5.5	12.7333	11.05	1.20333	1.35	0.25	1.56667	3.16333	0	4.32333	0.333333	0.256667
SRR2777576	ileum_7days	0.5375	0.29	0.4475	0.295	2.3	0.1175	1.8925	0.115	0	0.6	0.055	0.4325	0.01	0.08	0.0025	0.18	0.2225	0.0025	3.54	0	17.8975	6.17	0.895	0.9375	0.38	3.95	3.7525	0	0.6625	0.0875	0.275
SRR2777586	ileum_21days	0.645	0.0525	0.7275	0.1275	2.4225	0.1075	3.2	0.265	0.0075	0.6975	0	0.28	0	0.055	0	0.065	0.14	0.01	1.7075	0	13.98	2.915	0.9125	1.045	1.2	8.02	2.8175	0	0.81	0.14	0.13
SRR2777591	ileum_42days	0.8275	0.08	0.5775	0.21	2.995	0.12	5.04	0.0425	0	0.7125	0.3475	1.14	0	0.1075	0	0.2125	0.325	0.0325	13.32	0	20.8225	2.845	0	0.695	1.1175	6.555	4.145	0	1.525	0.21	0.24
SRR1640006	caecum_adult	1.59	0	0.29	0.22	1.23	0.14	8.52	0	0.01	0.2	0.68	0.08	0	0.11	0	0.15	0.66	0	19.16	0	17.69	10.27	2.21	0.8	0.16	2.1	0.73	0	2.85	0.17	0
SRR594501	colon_breeding_age	0.476667	0	0.03	0.423333	0.336667	0.22	7.65333	0.0133333	0	0.603333	0.04	0.0233333	0	0.173333	0	0.566667	0.493333	0.09	11.33	0	28.9033	2.63	0.906667	0.75	0.846667	6.91333	2.59333	0.953333	0.53	0.113333	0.0866667
SRR1640174	thalamus_adult	0.98	0	0.1	0.11	0.44	0.16	4.91	0.82	0.07	0.95	0.28	12.97	0.25	0.39	0	0.09	2.3	0.15	0.8	0	15.14	11.53	0	0.42	0.03	0.67	3.38	0	0	1.09	0
SRR1639777	midbrain_8months	1.96	0.03	0.1	0.22	0.29	0.72	1.68	3	0.13	1.02	0	1.05	1.07	3.2	0.02	0.14	2.35	0.46	0.17	0	12.5	0	0	0.33	0.12	0.61	3.63	0	0	0.96	0
ERR514721	hypothalamus	1.96	0	0.01	0.15	0.15	0.39	0.97	1.6	0.05	1.34	0	0.03	1.21	1.58	0.09	0.27	1.61	0.06	0.11	0	11.26	2.6	0.24	3.83	1.58	0.01	4.14	1.87	0.58	0.4	0.48
SRR1639683	pons_adult	0.2	0	0.01	0.25	0.45	0.27	0.82	1.68	0.37	0.94	0	0.28	0.11	5.9	0	0.1	1.91	0	0.47	0	7.09	1.73	0.26	2.99	1.42	0.43	0.96	0	0	0.93	0
SRR1640117	hippocampus_6months	1.22	0.32	0.15	0.16	0.54	1.27	0.32	1.07	0.45	2.73	0	0.25	2.38	10.01	0	0.46	2.69	0.42	0.56	0	12.67	0	0.67	5.54	0.76	0.4	2.4	0	0	1.56	4.07
SRR1639998	pineal_gland_8months	0.18	0.03	0.48	0.13	0.12	0.32	0.78	0.13	0	1.09	0	0.48	0	0.3	0	0.17	6.14	0.17	0.12	0	16.58	0	0.8	0.66	0.06	3.13	6.25	6.71	0	0.51	0.54
SRR1639237	cerebral_cortex_adult	2.65	0.28	0.15	0.3	0.17	0.14	1.39	3.85	0.37	1.96	0.2	0.27	0.64	6.31	0	0.2	1.92	0.03	0.06	0	7.91	0	0	0.3	0.07	0.39	2.1	0	1.94	0.84	0
SRR1639250	anterior_pituitary_adult	1.95	0	0.34	0.04	0.06	0.46	0.45	0.02	0.01	0.76	0.14	0.15	0	0.09	0	0.19	1.71	0.05	0.24	0	11.78	0	0.18	0.73	0.77	2.39	6.19	0.64	0	0.43	0
SRR1639687	posterior_pituitary_adult	2.55	0.01	0.2	0.07	0.2	0.28	1.64	0.43	0.03	0.25	0.73	0.37	0.28	1.05	0	0.1	4.97	0.17	0.45	0	18.53	6.27	0	5.02	0.62	0.03	7.41	1.02	8.49	0.45	0
SRR594500	brain_breeding_age	2.44333	0.806667	0.0666667	0.39	0.18	0.236667	2.24333	1.29667	0.696667	2.36	0.0966667	0.206667	1.76333	4.81	0.0266667	0.23	1.22333	0.266667	0.1	0.196667	8.89667	1.45	0.0966667	7.39667	0.62	0.386667	2.20667	0.803333	0.366667	0.576667	0.266667
SRR1638907	stalk_median_eminence_adult	5.44	0	0.02	0.23	0.6	0.07	2.26	0.39	0.01	0.85	0.68	1.46	0.02	0.15	0.01	0.2	5.8	0.23	0.43	0	21.69	0	0	0.8	0.3	2.18	7.8	0	0	1.32	0
SRR3168769	pituitary_adult	0.905	0	0.2275	0.09	0.255	0.3775	0.81	0.18	0.005	0.9875	0.61	0.07	0	0.135	0.0725	0.4775	2.59	0.1525	0.385	0.31	12.9775	0.6375	0.2	2.92	1.1325	3.3475	10.2525	1.77	0.8175	0.225	0.165
SRR1638889	pigment_epithelium_eye_adult	0.98	0	3.03	0.09	0.31	0	18.13	0.06	0.03	0.46	6.05	6.33	2.02	1.83	0	0.08	1.18	0.02	1.33	0	22.95	0	11.82	0.55	1.1	0.71	3.14	0	0	0.44	0
SRR594507	spleen_breeding_age	0.513333	0	1.09	0.0333333	0.22	0.556667	0.906667	0.00666667	0.01	0.02	0.33	0.0433333	0.16	0.32	0	0.113333	0.38	0.773333	16.3367	0.0266667	15.49	2.00333	0.363333	1.06	3.44333	6.11	2.20333	0	2.88667	0.166667	0.0866667
SRR5190453	spleen_adult	0.803333	0	0.673333	0.02	0.35	1.18	0.996667	0.00666667	0	0.0266667	0.186667	0.17	0.613333	0.0866667	0	0.143333	0.7	0.67	23.2267	0	16.2233	0	0	0.396667	0.11	4.07333	2.23667	0	9.03333	0	0.106667
SRR1640064	bone_marrow_adult	0.95	0	0	0.18	0.83	0	0.56	0	0	0.23	0	0.43	0	0	0	0.01	1.54	0.34	114.59	0	17.57	27.97	0	0.33	0.29	1.42	5.79	0	7.01	0.9	0.51
SRR1639242	lymph_node_adult	0.75	0	0.25	0.14	0.76	0.54	0.33	0.08	0.01	0.22	0	0.32	0.05	0.2	0	0.07	0.55	0.16	9.46	1.76	11.49	0	3.2	1.12	1.77	6.01	4.65	0	0	0.07	0
SRR1640186	mesenteric_lymph_node_adult	3.34	0	0.54	0.5	0.39	0.44	0.79	0.36	0	0.69	0	0.23	0	0.03	0	0.07	0.38	0	2.69	0.94	9.56	10.17	3.15	1.42	0.55	3.09	3.58	1.04	0.83	0.05	2.02
SRR2553318	overy_adult	3.21	0	0.07	0.07	0.32	0.59	2.6	0.03	0	2.59	0	2.78	0.16	0	0	0.13	1.57	0.2	14.6	0	14.2	25.66	4.75	1.15	0	1.79	3	0	0	2.1	0
SRR1639215	ampula_adult	0.63	0	0.13	0.06	0.53	0.28	3.65	0	0	2.3	0.26	1.24	0.59	2.55	0	0.06	2.04	1.4	2.65	0	26.13	21.29	0	0.44	0.41	0.02	5.5	0	0	0.05	0
SRR1639246	corpus_luteum_adult	0.07	0	0.02	0.1	1.45	0.07	0.29	0.04	0	0.3	0	0.1	0	0	0	0.02	1.28	0.01	1.83	0	4.72	0.67	0	0.09	0.25	0.18	1.63	0	0	2.42	0.03
SRR594499	testes_breeding_age	0.595	0.165	0.535	0.83	0.795	0.535	0.83	7.06	3.93	0.06	0.075	3.505	0.945	0.08	0.03	0.145	0.64	0.065	1.06	0.07	29.025	0.405	0.135	2.535	1.15	0.15	1.59	0	0.25	0	0.09
SRR594505	lung_breeding_age	0.943333	0.00666667	0.0633333	0.25	1.33333	2.14	5.88	0.0166667	3.32	1.11667	0.333333	0.04	2.11333	0.42	0.00333333	0.106667	1.04333	0.0633333	8.05	0.666667	44.0533	0	0	0.553333	2.65667	5.42	15.1967	0	0	0.273333	0
SRR5190382	lung_adult	0.423333	0	0.0566667	0.46	1.29	1.95667	5.54	0.00666667	2.80333	1.08	0.403333	0.0733333	2.8	0.41	0.01	0.143333	1.33333	0.0766667	7.90333	0	41.9967	0	0	0.376667	2.64667	2.03333	18.5267	0	7.78	0.2	0
SRR3109705	heart_adult	0.173333	0	0.01	0.0566667	2.03333	0.17	0.57	0.00333333	0.01	0.0633333	0.0133333	0.283333	0	0.0166667	0	0.05	0.323333	0.1	2.21333	0	9.76	0.573333	0.196667	0.213333	0.546667	1.04	6.19333	0	1.81333	0	0.01
SRR3109711	kidney_adult	0.17	0	0.07	0.0266667	0.59	0.0633333	2.41333	0.00666667	0.03	0.123333	0.216667	0.403333	0.11	0.723333	0	0.236667	0.543333	0.176667	1.68667	0	16.4167	0	0	0.7	0.64	5.93	3.59667	0	2.51333	0.0666667	0.0466667
SRR1638788	kidney_medulla_adult	0.68	0	0.08	0.03	0.99	0.08	1.91	0.03	0.01	0.14	0.12	0.25	0.17	0.19	0	0.13	0.42	0.1	0.81	0	17.27	0	3.18	0.48	0.94	2.79	2.75	0	5.56	0.11	0.12
SRR4239819	longissimus_dorsi_embryo	0.816667	0.583333	0.296667	0.606667	2.11333	0.81	1.42	0.513333	0.516667	1.04	0.386667	0.766667	0.426667	0.573333	0.563333	0.733333	1.27667	0.72	0.326667	1.18667	26.3867	0	6.06333	0.32	0.863333	0.716667	2.16	0	0.486667	4.20667	0
SRR4239822	longissimus_dorsi_adult	0.176667	0.00666667	0.0133333	0.0466667	1.01	0.08	0.14	0.0133333	0.01	0.376667	0	0.0266667	0.0133333	0.01	0	0.0366667	0.55	0.01	0.893333	0	3.21333	0.0966667	0.273333	0.186667	0.0866667	0.16	2.49667	0	0	1.05	0.0666667
SRR3168780	skeletal_muscle_adult	0.165	0	0.0125	0.22	1.125	0.3	0.6275	0.025	0	0.4875	0.0425	0.0675	0	0.005	0	0.06	1.05	0.0525	2.295	0	6.1325	1.3425	0.485	0.22	1.0275	0.21	3.6475	0.9775	0.4225	1.1475	0.1725
SRR1638787	internal_tongue_muscle_adult	0.54	0	0.05	0.35	1.24	0.66	0.86	0.04	0	0.42	0	0.06	0	0.03	0	0	1.41	0.02	1.7	0	3.81	1.59	0	0.2	0.01	0.1	2.78	0	0	1.49	0.21
SRR1639239	diaphragm_adult	2.74	0.02	0	0.28	1.7	0.57	0.95	0.01	0.01	0.22	0	0.18	0	0.01	0	0.11	0.72	0.07	2.66	0	11.63	4.82	1.35	0.8	0	1.36	9.43	0	0	0.28	0.15
SRR527014	intramuscular_fat_adult	0.407778	0.00333333	0.226667	0.474444	2.34444	0.797778	2.51556	0.00666667	0.00666667	0.445556	0.243333	0.816667	0.0277778	0.0955556	0	0.0822222	1.05	1.32667	38.7356	5.14222	21.4822	3.21667	0.614444	0.39	3.03667	0.736667	12.7244	0	7.79444	0.427778	0.207778
SRR882030	subcutaneous_fat_embryo	1.36	0	0.12	0.65	3.37	2.33	7.63	0.08	0	2.08	0	0.29	0	0	0	0.02	1.29	0	25.78	0	8.62	0	4.68	0.31	3.45	0.41	5.15	0	0	0.62	0.47
SRR527028	subcutaneous_fat_adult	0.513846	0	0.0107692	0.378462	2.11615	1.31692	1.74769	0.0238462	0.00923077	0.55	0	0.183077	0	0.0138462	0	0.385385	0.828462	0.329231	63.7969	1.56692	17.3015	3.19231	0.651538	0.579231	12.4108	0.413077	8.96154	0	3.01538	0.54	0.0838462
SRR527016	omental_fat_adult	1.88778	0	0.0855556	0.198889	1.29	0.454444	1.29333	0.00888889	0.00888889	0.602222	0.112222	0.186667	0.0122222	0.324444	0	0.32	1.26889	0.183333	68.5111	22.0222	19.7122	3.28889	0.484444	0.784444	7.31556	0.594444	10.4689	0	3.80889	0.22	0.0544444
SRR1639766	mammary_gland_fat_adult	1.89	0	0.27	0.55	2.9	0.51	1.39	0.01	0	1.88	0	0.4	0	8.37	0	0.19	1.14	3.21	36.03	0	27.83	0	1.43	2.87	20.32	0.03	5.26	0	0	0.26	0
