# Supplementary material for: Genome-wide identification and expression profiling analysis of Wnt family genes affecting adipocyte differentiation in cattle
Source: Sci Rep. 2022 Jan 11;12:489. doi: 10.1038/s41598-021-04468-1 (PMC8752766; doi:10.1038/s41598-021-04468-1)
Supplement: Supplementary file 9 — Supplementary Information 9. [file 41598_2021_4468_MOESM9_ESM.xls]

## Sheet: Sheet1
Primers sequences used in the study.
Gene symbol	Primer name	Primer sequence（5’→3’）	Annealing temperature (℃)	Products length (bp)
Wnt1	Wnt1-F	CCTCTTCGGCAAGATCGTCA	60	118
	Wnt1-R	GGATTCGATGGAGCCCTCTG	60	118
WNT5A	WNT5A-F	TGGTGTGAATGAACCGGAGG	60	162
	WNT5A-R	AAATGTGGGCGTGATTGTGC	60	162
WNT10A	WNT10A-F	CCACAACAACCGAGTAGGGAG	60	119
	WNT10A-R	GGAACTCGGGCGTCACCTG	60	119
WNT10B	WNT10B-F	TCAAGCCAGGCAAGTTCGAT	60	130
	WNT10B-R	TAGAGAGCCAAGCCTCTGGT	60	130
WNT11	WNT11-F	GTCCTTTCCAGGCAGCTCG	60	132
	WNT11-R	AGGCCGCCTCCTGGG	60	132
WNT2	WNT2-F	CGCCTGTCTCGTTGGAATCT	60	131
	WNT2-R	CTGGCACGTTGTCACACATC	60	131
WNT2B	WNT2B-F	CGAGAGTGTCAGCACCAGTT	60	159
	WNT2B-R	GGCACGAGTGATAGCATGGA	60	159
WNT3	WNT3-F	CACAACACGAGGACGGAGAA	60	173
	WNT3-R	TAGGGCTTCGGTGAATCTGC	60	173
WNT3A	WNT3A-F	CCTCTACGGCCTGAAGCAAG	60	128
	WNT3A-R	GCTTGGGTACTAAGCCTGGG	60	128
WNT4	WNT4-F	CATCTCTTCGGCAGGTGTGG	60	168
	WNT4-R	ACGAATGACTGGGAGAAGGC	60	168
WNT5B	WNT5B-F	GTCCATGGTCTACCCAACGA	60	147
	WNT5B-R	GAGTTCCCGTCACCATCCAA	60	147
WNT6	WNT6-F	CTGCTCCAGCCATAGCAAGG	60	81
	WNT6-R	GCCGTTATAGCGAACACGAAG	60	81
WNT7A	WNT7A-F	CCGACGCCATCATCGTCATA	60	130
	WNT7A-R	ACTTTGAGCTCCTTGCCGAA	60	130
WNT7B	WNT7B-F	GTGTTTCTCTGCTTTGGCGT	60	195
	WNT7B-R	CTGGTACTGGCACTCGTTGA	60	195
WNT8A	WNT8A-F	TGTACCCGCAATTCCAGCTT	60	74
	WNT8A-R	GATGTGTTGCGGCTGTTCTG	60	74
WNT8B	WNT8B-F	GAGACAGGACAGGATGCTCG	60	83
	WNT8B-R	CGTTTCATGGTGCCCTTCAC	60	83
Wnt9A	Wnt9A-F	AGCATGAGTGCCCTTGAGTG	60	106
	Wnt9A-R	TCTCCTTGAAGCCTCGCTTG	60	106
WNT9B	WNT9B-F	GACCCCCTCAGTTTCTCAGC	60	191
	WNT9B-R	ATAACTCCCGCCCAAGCAAA	60	191
WNT16	WNT16-F	TTCAGGAGTGCAGAAGCCAG	60	213
	WNT16-R	TGGTGTCACAGGAACACTCG	60	213
FZD1	FZD1-F	CGAAGCTATCGAGGCGAACT	60	110
	FZD1-R	TTAGCACATCACCGTCCACC	60	110
FZD2	FZD2-F	GTACGGAACCTGACTGCCTC	60	108
	FZD2-R	TGGAGTAGACAGCAGGGGAA	60	108
FZD3	FZD3-F	AAGCAGGTAGTGTCCACAGC	60	192
	FZD3-R	TGCTGCTATGTCGTGACTGT	60	192
FZD4	FZD4-F	CTGACTGTAGGCCGGGAAAG	60	173
	FZD4-R	GCCAAAAACCAAGTGAGCGT	60	173
FZD5	FZD5-F	CGCCAAACTTTCCTGATGCC	60	104
	FZD5-R	CGAGAATCCCGAGAGAAGCA	60	104
FZD6	FZD6-F	CGCCCGAGTAATTGACCCAGA	60	226
	FZD6-R	AAGACTGTGCCCTCTTACCAG	60	226
FZD7	FZD7-F	CCCGACTTCACCGTCTTCAT	60	156
	FZD7-R	GGTTCATACCGCAGTCTCCC	60	156
FZD8	FZD8-F	TCATTTCTGTTGGCAGGGCA	60	234
	FZD8-R	AGAATACCCAAACCGTGCGA	60	234
FZD9	FZD9-F	CTGACCTACATGCTGGGGTG	60	96
	FZD9-R	GCCCAGCCTAAGATAGTGCC	60	96
FZD10	FZD10-F	GCTAAAGTGCTCCCCGATCA	60	101
	FZD10-R	TGCACAGGTAATTGGGGTCG	60	101
PPARγ	PPARγ-F	AGGATGGGGTCCTCATATCC	60	121
	PPARγ-R	GCGTTGAACTTCACAGCAAA	60	121
C/EBPα	C/EBPα-F	TGGACAAGAACAGCAACGAG	60	130
	C/EBPα-R	TTGTCACTGGTCAGCTCCAG	60	130
FABP4	FABP4-F	AAGTCAAGAGCATCGTAA	60	111
	FABP4-R	CCAGCACCATCTTATCAT	60	111
β-actin	β-actin-F	CATCCTGACCCTCAAGTA	60	91
	β-actin-R	CTCGTTGTAGAAGGTGTG	60	91
